# Supplementary material for: In-Depth Analysis of the Data from an Interlaboratory Study of Quantitative Non-Target Screening—How Do the Instrumental Methods Compare?
Source: Molecules. 2026 Mar 6;31(5):875. doi: 10.3390/molecules31050875 (PMC12986245; doi:10.3390/molecules31050875)
Supplement: Supplementary file 1 [file molecules-31-00875-s001.zip]

Archive with 7 entries (7 files):
- Code S1_statistical_tests.html
- Code S2_RandFor_model_error.html
- Code S3_logRF_projection_analysis.html
- Code S4_sum_squares_calculations.html
- Code S5_RF_clustering_analysis.html
- molecules-4147114_SI_tables_revised.xlsx
- molecules-4147114_SI_text_figures_revised.pdf
