# Supplementary material for: In-Depth Analysis of the Data from an Interlaboratory Study of Quantitative Non-Target Screening—How Do the Instrumental Methods Compare?
Source: Molecules. 2026 Mar 6;31(5):875. doi: 10.3390/molecules31050875 (PMC12986245; doi:10.3390/molecules31050875)
Supplement: Supplementary file 1 [file molecules-31-00875-s001.zip › molecules-4147114_SI_tables_revised.xlsx]

## Sheet: SI tables
	In-depth Analysis of the Data from an Interlaboratory Study of Quantitative Non-Target Screening - How Do the Instrumental Methods Compare
	Louise Malm 1, Nikiforos Alygizakis 2,3, Reza Aalizadeh 4 and Anneli Kruve 1,5,*
	1 Department of Chemistry, Stockholm University, Svante Arrhenius väg 16, 114 18 Stockholm, Sweden; louise.malm@su.se (L.M.); anneli.kruve@su.se (A.K)
	2 Laboratory of Analytical Chemistry, Department of Chemistry, National and Kapodistrian University of Athens, Panepistimiopolis Zografou, 157 71 Athens, Greece; nalygizakis@chem.uoa.gr
	3 Environmental Institute, Okruẑná 784/42, 972 41 Koš, Slovak Republic
	4 Department of Environmental Health Sciences, Yale School of Public Health, Yale University, 60 College St, New Haven, Connecticut 065 10, United States; reza.aalizadeh@yale.edu
	5 Department of Environmental Science, Stockholm University, Svante Arrhenius väg 8, 114 18 Stockholm, Sweden
	* Correspondence: anneli.kruve@su.se

## Sheet: TOC
	Supplementary tables
	S1a	Wilcoxon rank sum test results comparing the prediction errors from methods using different organic modifiers (MeCN vs MeOH)
	S1b	Wilcoxon rank sum test results comparing the prediction errors from methods using different mobile phase additives (acid vs buffer)
	S1c	Wilcoxon rank sum test results comparing the prediction errors from methods using different analyzer types (Orbitrap vs Time-of-Flight)
	S1d	Wilcoxon rank sum test results comparing the prediction errors from methods using different gradient lenghts (≤25 min vs >25 min)
	S1e	Friedman test results comparing the median prediction errors from methods using different injection volumes (≤10 µL vs 10 - 25 µL vs >25 µL)
	S1f	Friedman test results comparing the median prediction errors from methods using different spray voltages (≤3.0 kV vs 3.0 - 3.5 kV vs >3.5 kV)
	S1g	p-values from the post-hoc Nemenyi's all-pairs comparison of median prediction errors from methods using different spray voltages (≤3.0 kV
		vs 3.0 - 3.5 kV vs >3.5 kV) in the sample spiked with high concentration level
	S2	Detections per mobile phase composition (organic modifier + additive type) for all compounds
	S3	Statistical significance of RMSEs from logRF values projected with linear model (LM) vs generalized additive model (GAM)
	S4	Spiked concentrations of the ten compounds with the lowest average projected logRFs
	S5	Pearson and Spearman squared correlation coefficients (R2) for all-to-all dataset combinations
	S6	Dataset clusters using Pearson or Spearman squared correlation coefficient (R2)

## Sheet: Table S1a
	Table S1a. Wilcoxon rank sum test results comparing the prediction fold errors from methods using different organic modifiers (MeCN vs MeOH).
	Spiked concentration level	Quantification approach	Sample size MeCN	Sample size MeOH	Adjusted p-value	Effect size	Magnitude
	High	Parent - TP	273	279	1	0.0234566	Small
	High	Structurally similar	485	526	1	0.0179005	Small
	High	Close eluting	485	526	1	0.0253929	Small
	High	RandFor - IE	483	481	0.2485	0.0631997	Small
	High	MLR - IE	475	436	1	0.0203308	Small
	Low	Parent - TP	273	279	1	0.0112115	Small
	Low	Structurally similar	485	526	1	0.00633976	Small
	Low	Close eluting	485	526	1	0.00759415	Small
	Low	RandFor - IE	483	481	1	0.0174104	Small
	Low	MLR - IE	475	436	1	0.0174288	Small

## Sheet: Table S1b
	Table S1b. Wilcoxon rank sum test results comparing the prediction errors from methods using different mobile phase additives (acid vs buffer).
	Spiked concentration level	Quantification approach	Sample size acid	Sample size buffer	Adjusted p-value	Effect size	Magnitude
	High	Parent - TP	412	140	0.1315	0.0945832	Small
	High	Structurally similar	746	265	1	0.0396063	Small
	High	Close eluting	746	265	1	0.0122162	Small
	High	RandFor - IE	737	227	0.357	0.0580816	Small
	High	MLR - IE	676	235	1	0.0310512	Small
	Low	Parent - TP	412	140	0.047*	0.11043	Small
	Low	Structurally similar	746	265	0.56	0.0499508	Small
	Low	Close eluting	746	265	1	0.0155206	Small
	Low	RandFor - IE	737	227	1	0.0412837	Small
	Low	MLR - IE	676	235	1	0.0148462	Small
	* The asterisk highlights statistical significance

## Sheet: Table S1c
	Table S1c. Wilcoxon rank sum test results comparing the prediction errors from methods using different analyzer types (Orbitrap vs Time-of-Flight).
	Spiked concentration level	Quantification approach	Sample size Orbitrap	Sample size ToF	Adjusted p-value	Effect size	Magnitude
	High	Parent - TP	318	234	1	0.0485894	Small
	High	Structurally similar	587	424	1	0.01629	Small
	High	Close eluting	587	424	1	0.0139011	Small
	High	RandFor - IE	578	386	1	0.0174507	Small
	High	MLR - IE	527	384	1	0.0276551	Small
	Low	Parent - TP	318	234	1	0.0545655	Small
	Low	Structurally similar	587	424	1	0.0127958	Small
	Low	Close eluting	587	424	1	0.0217955	Small
	Low	RandFor - IE	578	386	0.125	0.0721753	Small
	Low	MLR - IE	527	384	1	0.0305317	Small

## Sheet: Table S1d
	Table S1d. Wilcoxon rank sum test results comparing the prediction errors from methods using different gradient lenghts (≤25 min vs >25 min).
	Spiked concentration level	Quantification approach	Sample size ≤25 min	Sample size >25	Adjusted p-value	Effect size	Magnitude
	High	Parent - TP	282	270	1	4.54446e-05	Small
	High	Structurally similar	503	508	1	0.0115649	Small
	High	Close eluting	503	508	1	0.019031	Small
	High	RandFor - IE	463	501	0.6	0.050109	Small
	High	MLR - IE	432	479	0.7	0.0489578	Small
	Low	Parent - TP	282	270	1	0.000613502	Small
	Low	Structurally similar	503	508	1	0.0120121	Small
	Low	Close eluting	503	508	1	0.0401622	Small
	Low	RandFor - IE	463	501	0.2835	0.0613844	Small
	Low	MLR - IE	432	479	0.0565	0.0839551	Small

## Sheet: Table S1e
	Table S1e. Friedman test results comparing the median prediction errors from methods using different injection volumes (≤10 µL (n = 1332) vs 10 - 25 µL (n = 1773) vs >25 µL (n = 990)).
	Spiked concentration level	Degrees of freedom	Friedman test statistic (χ2)	Adjusted p-value	Number of blocks (approaches)	Number of groups (injection volumes)	Average number of observations per block-group1	Effect size (Kendall's W)2
	High	2	1.6	0.4493	5	3	273	0.16
	Low	2	3.6	0.1653	5	3	273	0.36
	1 Calculated according to equation 1, where n(total) is the total number of observations across all injection volumes, n(blocks) is the number of blocks and n(groups) is the number of groups
	2 Calculated according to equation 2, where χ2 is the Friedman test statistic, N is the number of blocks and k is the number of groups
		Equation 1				Equation 2

## Sheet: Table S1f
	Table S1f. Friedman test results comparing the median prediction errors from methods using different spray voltages (≤3.0 kV (n = 578) vs 3.0 - 3.5 kV (n = 2341) vs >3.5 kV (n = 1176)).
	Spiked concentration level	Degrees of freedom	Friedman test statistic (χ2)	Adjusted p-value	Number of blocks (approaches)	Number of groups (spray voltages)	Average number of observations per block-group1	Effect size (Kendall's W)2
	High	2	7.6	0.022*	5	3	273	0.76
	Low	2	2.8	0.2466	5	3	273	0.28
	* The asterisk highlights statistical significance
	1 Calculated according to equation 1, where n(total) is the total number of observations across all injection volumes, n(blocks) is the number of blocks and n(groups) is the number of groups
	2 Calculated according to equation 2, where χ2 is the Friedman test statistic, N is the number of blocks and k is the number of groups
		Equation 1				Equation 2

## Sheet: Table S1g
	Table S1g. p-values from the post-hoc Nemenyi's all-pairs comparison of median prediction errors from methods using different spray voltages (≤3.0 kV (n = 578) vs 3.0 - 3.5 kV (n = 2341) vs >3.5 kV (n = 1176)) in the sample spiked with high concentration level.
		<3.0 kV	>3.5 kV
	>3.5 kV	0.94637	-
	3.0 - 3.5 kV	0.031*	0.0689
	* The asterisk highlights statistical significance

## Sheet: Table S2
	Table S2. The number of detections per mobile phase composition (organic modifier + additive type) for all compounds
	Detected ion	Type of compound	Compound class	Total detections (n datasets)	Total detections (%)	MeOH-acid (n datasets)	MeOH-acid (%)	MeOH-buffer (n datasets)	MeOH-buffer (%)	MeCN-acid (n datasets)	MeCN-acid (%)	MeCN-buffer (n datasets)	MeCN-buffer (%)	Raw logRF range	Raw average logRF
	Carbamazepine	Calibrant	Benzazepines	37	100	9	100	9	100	18	100	1	100	12.1-17.2	14.1
	Metolachlor	Calibrant	Benzene and substituted derivatives	37	100	9	100	9	100	18	100	1	100	11.9-17.5	14.2
	Dichlorvos	Calibrant	Organic phosphoric acids and derivatives	37	100	9	100	9	100	18	100	1	100	10.6-17.0	13.6
	Atrazine	Calibrant	Triazines	37	100	9	100	9	100	18	100	1	100	12.2-17.1	14.4
	Imazalil	Calibrant	Benzene and substituted derivatives	36	97.2973	9	100	9	100	17	94.4444	1	100	12.6-17.6	14.6
	Monuron	Suspect	Benzene and substituted derivatives	36	97.2973	9	100	9	100	17	94.4444	1	100	11.8-17.1	13.9
	TCMTB	Calibrant	Benzothiazoles	36	97.2973	9	100	9	100	17	94.4444	1	100	10.0-16.3	13.2
	Progesterone	Calibrant	Steroids and steroid derivatives	36	97.2973	9	100	9	100	17	94.4444	1	100	11.7-17.5	14
	Simazine	Calibrant	Triazines	36	97.2973	9	100	8	88.8889	18	100	1	100	12.0-16.3	14.2
	Metazachlor	Suspect	Anilides	35	94.5946	9	100	8	88.8889	17	94.4444	1	100	10.9-15.9	13.9
	Caffeine	Calibrant	Imidazopyrimidines	35	94.5946	9	100	9	100	17	94.4444	0	0	10.9-16.3	13.4
	Efavirenz	Calibrant	Benzoxazines	33	89.1892	8	88.8889	9	100	16	88.8889	0	0	11.2-16.8	13.3
	2-methylbenzothiazole	Suspect	Benzothiazoles	32	86.4865	9	100	9	100	14	77.7778	0	0	10.5-15.6	12.7
	Benzotriazole	Calibrant	Benzotriazoles	32	86.4865	7	77.7778	8	88.8889	17	94.4444	0	0	11.0-16.1	13.2
	Haloperidol	Calibrant	Organooxygen compounds	32	86.4865	8	88.8889	8	88.8889	16	88.8889	0	0	12.3-17.5	14.5
	Climbazole	Suspect	Phenol ethers	32	86.4865	8	88.8889	8	88.8889	15	83.3333	1	100	12.1-17.5	14.6
	Chlorothiazide	Calibrant	Thiadiazines	32	86.4865	9	100	7	77.7778	16	88.8889	0	0	10.7-15.8	12.7
	Atrazine-2-hydroxy	Suspect	Triazines	32	86.4865	8	88.8889	7	77.7778	16	88.8889	1	100	11.7-16.8	14.2
	Carbamazepine-10,11-epoxide	Suspect	Benzazepines	31	83.7838	9	100	8	88.8889	13	72.2222	1	100	11.4-17.1	14
	Metolachlor-ESA	Suspect	Benzene and substituted derivatives	31	83.7838	7	77.7778	8	88.8889	15	83.3333	1	100	11.4-16.7	13.4
	Thiabendazole	Suspect	Benzimidazoles	31	83.7838	9	100	9	100	13	72.2222	0	0	11.9-17.3	14.4
	5-chlorobenzotriazole	Suspect	Benzotriazoles	31	83.7838	9	100	7	77.7778	15	83.3333	0	0	11.0-16.4	13.5
	5-methyl-1H-benzotriazole	Suspect	Benzotriazoles	31	83.7838	7	77.7778	7	77.7778	16	88.8889	1	100	11.4-16.3	13.6
	Omethoate	Suspect	Carboxylic acids and derivatives	31	83.7838	9	100	8	88.8889	14	77.7778	0	0	11.1-17.0	14
	Diphenyl phthalate	Calibrant	Depsides and depsidones	31	83.7838	9	100	8	88.8889	14	77.7778	0	0	10.4-16.5	13.1
	Atrazine-desethyl	Suspect	Triazines	31	83.7838	8	88.8889	6	66.6667	16	88.8889	1	100	11.7-16.7	14
	Irgarol	Suspect	Triazines	31	83.7838	6	66.6667	7	77.7778	17	94.4444	1	100	12.5-16.3	14.5
	Simazine-2-hydroxy	Suspect	Triazines	31	83.7838	8	88.8889	8	88.8889	15	83.3333	0	0	11.9-16.8	14.2
	Methidathion	Suspect	Azoles	30	81.0811	9	100	8	88.8889	13	72.2222	0	0	10.5-15.3	13
	2-(methylthio)benzothiazole	Suspect	Benzothiazoles	30	81.0811	8	88.8889	7	77.7778	15	83.3333	0	0	10.6-16.5	13.2
	2-aminobenzothiazole	Suspect	Benzothiazoles	30	81.0811	7	77.7778	9	100	13	72.2222	1	100	11.7-16.8	13.9
	2-hydroxybenzothiazole	Suspect	Benzothiazoles	30	81.0811	8	88.8889	7	77.7778	15	83.3333	0	0	9.9-15.4	12.8
	Cefoperazone	Calibrant	Carboxylic acids and derivatives	30	81.0811	7	77.7778	8	88.8889	14	77.7778	1	100	11.1-16.6	13.3
	Phenazine	Suspect	Diazanaphthalenes	30	81.0811	9	100	7	77.7778	14	77.7778	0	0	11.7-17.2	14
	Theophylline	Suspect	Imidazopyrimidines	30	81.0811	7	77.7778	7	77.7778	16	88.8889	0	0	10.7-16.3	13.2
	Atrazine-desisopropyl	Suspect	Triazines	30	81.0811	7	77.7778	8	88.8889	14	77.7778	1	100	11.0-16.1	13.3
	L-phenylalanine	Calibrant	Carboxylic acids and derivatives	29	78.3784	7	77.7778	8	88.8889	13	72.2222	1	100	9.7-16.0	12.9
	Sucralose [M+Na]+	Calibrant	Organooxygen compounds	29	78.3784	7	77.7778	8	88.8889	14	77.7778	0	0	10.9-15.9	12.7
	Methamidophos	Calibrant	Organothiophosphorus compounds	29	78.3784	7	77.7778	7	77.7778	15	83.3333	0	0	10.6-16.2	13.1
	Dimethyl phthalate	Calibrant	Benzene and substituted derivatives	28	75.6757	9	100	8	88.8889	11	61.1111	0	0	10.2-16.3	13.1
	Benzotriazole-5-carboxylic acid	Suspect	Benzotriazoles	28	75.6757	8	88.8889	6	66.6667	14	77.7778	0	0	10.4-15.8	12.8
	Rifaximin	Calibrant	Macrolactams	28	75.6757	5	55.5556	8	88.8889	14	77.7778	1	100	11.6-17.6	14.4
	Sudan I	Suspect	Naphthalenes	28	75.6757	8	88.8889	7	77.7778	13	72.2222	0	0	11.6-16.9	13.6
	Clarithromycin [M+H]+	Calibrant	Organooxygen compounds	28	75.6757	5	55.5556	8	88.8889	15	83.3333	0	0	11.5-17.6	14.5
	Sebuthylazine	Suspect	Triazines	28	75.6757	6	66.6667	5	55.5556	16	88.8889	1	100	12.3-16.2	14.3
	Metolachlor-OA	Suspect	Carboxylic acids and derivatives	27	72.973	7	77.7778	7	77.7778	13	72.2222	0	0	11.0-16.6	13.1
	10,11-dihydro-10-hydroxycarbamazepine	Suspect	Benzazepines	26	70.2703	8	88.8889	6	66.6667	12	66.6667	0	0	11.1-16.5	13.7
	Aspartame	Calibrant	Carboxylic acids and derivatives	26	70.2703	8	88.8889	7	77.7778	10	55.5556	1	100	11.4-15.8	13.6
	Sucralose [M+NH4]+	Calibrant	Organooxygen compounds	26	70.2703	7	77.7778	7	77.7778	12	66.6667	0	0	11.0-16.2	12.6
	Adenosine	Suspect	Purine nucleosides	25	67.5676	6	66.6667	8	88.8889	11	61.1111	0	0	11.5-16.3	13.6
	Tetrahexylammonium	Calibrant	Organonitrogen compounds	24	64.8649	5	55.5556	7	77.7778	12	66.6667	0	0	12.7-17.7	14.7
	Octocrylene	Calibrant	Benzene and substituted derivatives	23	62.1622	9	100	6	66.6667	8	44.4444	0	0	11.3-16.1	13.1
	Chlorpyrifos	Suspect	Organic thiophosphoric acids and derivatives	23	62.1622	8	88.8889	6	66.6667	9	50	0	0	11.3-15.7	13.4
	Atrazine-desethyl-desisopropyl	Suspect	Triazines	23	62.1622	5	55.5556	5	55.5556	13	72.2222	0	0	10.5-15.7	12.9
	Spinosad A	Calibrant	Organooxygen compounds	21	56.7568	4	44.4444	7	77.7778	10	55.5556	0	0	12.9-17.8	14.8
	Tylosin	Calibrant	Organooxygen compounds	21	56.7568	4	44.4444	4	44.4444	12	66.6667	1	100	12.5-16.0	14.2
	Atrazine-desethyl-2-hydroxy	Suspect	Triazines	21	56.7568	5	55.5556	6	66.6667	10	55.5556	0	0	10.9-16.3	13.4
	Vancomycin [M+2H]2+	Calibrant	Carboxylic acids and derivatives	20	54.0541	4	44.4444	5	55.5556	11	61.1111	0	0	11.8-16.8	13.8
	Uracil	Calibrant	Diazines	20	54.0541	4	44.4444	4	44.4444	12	66.6667	0	0	9.4-14.0	11.5
	Methomyl	Suspect	Organic carbonic acids and derivatives	20	54.0541	7	77.7778	5	55.5556	8	44.4444	0	0	10.7-15.2	13.2
	Tetraethylammonium	Calibrant	Organonitrogen compounds	20	54.0541	4	44.4444	6	66.6667	10	55.5556	0	0	11.5-16.4	13.5
	Clarithromycin [M+Na]+	Calibrant	Organooxygen compounds	19	51.3514	4	44.4444	5	55.5556	10	55.5556	0	0	11.1-15.4	13.1
	Acephate	Suspect	Organothiophosphorus compounds	19	51.3514	4	44.4444	6	66.6667	9	50	0	0	11.6-16.3	13.7
	Chlormequat	Calibrant	Organonitrogen compounds	18	48.6486	5	55.5556	3	33.3333	10	55.5556	0	0	11.2-15.1	13.3
	Nigericin [M+NH4]+	Calibrant	Organooxygen compounds	18	48.6486	5	55.5556	7	77.7778	6	33.3333	0	0	12.2-17.8	14.9
	Ketoconazole	Suspect	Diazinanes	17	45.9459	4	44.4444	5	55.5556	7	38.8889	1	100	11.7-16.2	13.8
	Benzothiazole	Suspect	Benzothiazoles	16	43.2432	7	77.7778	4	44.4444	5	27.7778	0	0	10.6-15.0	13.2
	Butocarboxim [M+H]+	Calibrant	Organonitrogen compounds	15	40.5405	4	44.4444	5	55.5556	6	33.3333	0	0	10.1-13.8	12.2
	Emamectin B1a	Calibrant	Organooxygen compounds	15	40.5405	3	33.3333	5	55.5556	7	38.8889	0	0	13.5-17.7	14.9
	Naproxen	Suspect	Naphthalenes	14	37.8378	6	66.6667	6	66.6667	2	11.1111	0	0	11.5-16.5	13.7
	Avermectin B1a [M+NH4]+	Calibrant	Macrolides and analogues	12	32.4324	3	33.3333	3	33.3333	6	33.3333	0	0	12.2-16.9	13.9
	Atrazine-desisopropyl-2-hydroxy	Suspect	Triazines	12	32.4324	3	33.3333	4	44.4444	5	27.7778	0	0	12.4-15.3	13.8
	Butocarboxim [NH4]+	Calibrant	Organonitrogen compounds	11	29.7297	3	33.3333	4	44.4444	4	22.2222	0	0	11.6-14.1	12.6
	Guanylurea	Calibrant	Organic carbonic acids and derivatives	10	27.027	4	44.4444	2	22.2222	4	22.2222	0	0	10.6-14.1	12.2
	Amitrole	Calibrant	Azoles	9	24.3243	3	33.3333	2	22.2222	4	22.2222	0	0	9.7-14.5	12.2
	Melamine	Suspect	Triazines	9	24.3243	2	22.2222	3	33.3333	4	22.2222	0	0	10.9-14.4	12.3
	Clotrimazole	Suspect	Triphenyl compounds	8	21.6216	3	33.3333	1	11.1111	4	22.2222	0	0	11.7-15.4	13.8
	L-alanine	Calibrant	Carboxylic acids and derivatives	7	18.9189	3	33.3333	1	11.1111	3	16.6667	0	0	9.7-13.8	11.9
	Saccharin	Calibrant	Benzothiazoles	6	16.2162	2	22.2222	1	11.1111	3	16.6667	0	0	9.8-13.1	11.3
	Trichlorfon	Calibrant	Organic phosphonic acids and derivatives	6	16.2162	0	0	4	44.4444	2	11.1111	0	0	11.9-15.6	13.6
	Metformin	Suspect	Organonitrogen compounds	5	13.5135	2	22.2222	2	22.2222	1	5.55556	0	0	11.4-14.4	13.1
	Nigericin [M+H]+	Calibrant	Organooxygen compounds	5	13.5135	4	44.4444	1	11.1111	0	0	0	0	13.0-14.7	13.9
	Ivermectin B1a [M+NH4]+	Calibrant	Macrolides and analogues	4	10.8108	1	11.1111	2	22.2222	1	5.55556	0	0	13.4-16.7	14.9
	Avermectin B1a [M+H]+	Calibrant	Macrolides and analogues	4	10.8108	0	0	2	22.2222	2	11.1111	0	0	11.8-15.8	13.6
	Atrazine-desethyl-desisopropyl-2-hydroxy	Suspect	Triazines	4	10.8108	1	11.1111	1	11.1111	2	11.1111	0	0	11.4-14.2	13.3
	Histamine	Calibrant	Organonitrogen compounds	2	5.40541	1	11.1111	0	0	1	5.55556	0	0	12.3-12.7	12.5
	Sucralose [M+H]+	Calibrant	Organooxygen compounds	2	5.40541	1	11.1111	0	0	1	5.55556	0	0	11.9-12.2	12
	Reserpine	Suspect	Yohimbine alkaloids	2	5.40541	0	0	1	11.1111	1	5.55556	0	0	14.4-17.0	15.7
	Ivermectin B1a [M+H]+	Calibrant	Macrolides and analogues	1	2.7027	0	0	1	11.1111	0	0	0	0	14.3	14.3

[truncated: 4 more sheets: Table S3, Table S4, Table S5, Table S6]
